# Supplementary material for: Draft Genome Sequencing of Giardia intestinalis Assemblage B Isolate GS: Is Human Giardiasis Caused by Two Different Species?
Source: PLoS Pathog. 2009 Aug 21;5(8):e1000560. doi: 10.1371/journal.ppat.1000560 (PMC2723961; doi:10.1371/journal.ppat.1000560)
Supplement: Table S2 — Fragmented GS ORFs and results from PCR analyses. (0.01 MB XLS) [file ppat.1000560.s005.xls]

## Sheet: Fragmented genes
GS/M ID	WB ID	PRODUCT
GL50581_4543	GL50803_17451	Deoxynucleoside kinase
GL50581_4533	GL50803_17231	Kinase, NEK
GL50581_3532 and GL50581_3533	GL50803_91324	Hypothetical protein
GL50581_3040 and GL50581_3041	GL50803_92664	Spindle pole protein-like
GL50581_2268	GL50803_28651	Dipeptidyl-peptidase I precursor
GL50581_811 and GL50581_812	GL50803_16273	Hypothetical protein
