# Supplementary material for: Draft Genome Sequencing of Giardia intestinalis Assemblage B Isolate GS: Is Human Giardiasis Caused by Two Different Species?
Source: PLoS Pathog. 2009 Aug 21;5(8):e1000560. doi: 10.1371/journal.ppat.1000560 (PMC2723961; doi:10.1371/journal.ppat.1000560)
Supplement: Table S6 — Analysis of HCMP and ankyrin repeat proteins in GS compared to WB. (0.11 MB XLS) [file ppat.1000560.s009.xls]

## Sheet: HCMP's
GSM_ID	# GGCY	# CxxC	# CxC	PC6B repeats	TM	Tail	TM domain	length	status	Sequence
M-GL_GSMH7-1237	0	3	21		IATVVVVLLVLAAVVGFLVWWFV	IRPRKAGVMKERAPQKDVNPTKSRSLKKQVASGASFHADAPLLSQLSNANSNIQL	1193-1215	1270	ortholog	MLVAVDGKCTSPACMDEELGLVCSGHGECTISNLQDIKCTCSVGYTYVPPGRCILNALTDGVKVCENRGRVVTSNDASSTMTCQCSFIYTGTACAECNTANAKEIDGECIATKCIVPTNSIKSAAADTICETGDKYTTFGDSSNPFITCVPSNSKDGNLSAYNGTFSAKPGCVHVSRIDRKRRFFCGFLEGLTDSLQTDRMPTCAKPSGQSNAAETCTVCPAGFNLVYFTEHNRTCMHADCRNKNANTNMWYDYCGGSGDCIKRTDGEEGYKCDCGIGAIWDEKLNSCIADGCMLNKSLSGPVAPEYCVSSSSNFGLQCIVGRDTTWQCECSGETYLTYNKTCILKSKNANPTTQRARGLCGGPGAGYLDSTGSCVCNAGFRKIGDMCYSYDCLPVGAT…
GL50581_411	0	47	0		LITGIIITIIVLILVAIAVVFLI	RLRKKMDREDALLHEQTTTLIPDDQEMDYQESEGP	777-799	834	ortholog	MSSLFVALLFVLFVPCWAQIPNTENSSPPPVPTIDCKGKEIANCITCTGTGPVCKTCDNGYGPKYPDLSACYDCVTELGKTNTSGFNCGDIMCNILMVNCQKCTADGNGCEECALGSHRVGGRCVQCEGDRMGENCADKVCYNKVISHCSECAGTNKASCKSCDEDYRLTNEGLCEPCPEGTGGDSCRQKQCDGFAIYDCKTCGPANSMLCRECNDDYKLDVYDQAIIDDVLVNLGKCVACPSGRSGRECAFLKCGSKLLENCTSCGQTGKCGVCFDGYVPNTTGVCVPCESGLSGVNCIVRQCGFNKFEGCAECDQTDPNACKRCNTGYFKTYTLTNILYESCVECPLGCAECTSLDKCTSCLSGYSGTTCTMFKCGSTSVENCVKCNVLSRKCTQCR…
GL50581_1041	5	77	7	4	ITGITIAVLAVVGCAVGLLVWFLC	CRRSKAV	1579-1601	1609	ortholog	MHTWVFALIICTSSNHHHCLHNSNRYLMNDAPCHLPGKSNATTHILFEEAPDCPENCASCTDPSICEVCEHGFTLTNRGRCVDQCIEGDSETNCAVGHCTVFDDTLCSKCAHKDDVPAAGICNTGVTKCTKDDLGVCISCEPGHLLYQGGCYPSKSALAQSICTTDNQIVIEGKLYCSLCSNENEAPINGHCTDEFPSYCNADGGRCTSCIADGYFLLEGGCYSGAEHPGSVICAEVHDNECTECGSHYPLTAGVCTYCPIDHCLTCENESCSQCQKGYVLRSSGRCVKLCSEGNGLQSCAIGYCTAFGGTLCTKCAYEEDVPVAGICTSELTTCQKNSSHICISCEQKHLLYSGGCYATTGSLGLEICSLEDQINIGDKVYCSKCNQENEAPLNGECT…
GL50581_662	0	24	0		IISAVAILGIIIIGLMVALPFLV	RLAKKRGMRLGRMHRTAHGSESHNEFLLEEPELL	623-645	679	ortholog	MCSLLLLVVLTAFSSRSDGKTCPENYYLTGSMCVECSAAMKWCLACTGMGACTECAPEAYLAEGYCKPCDPACERCTGPGACTACSTTHCRASDGTCKDPESVYIGCSMCVHDTGKCIACAEGYVHSGAGATPCTKCAENCLSCKSPTECTKPSSGYYVDPSTKQPAACSSANCDVCTDAGACTTCKSGYRLSTSPSSSTASETCVSCSSNCSVCTADKCVSCVSGYALGSDGTCQACVSGCTICADSENQLPGKCLPNGCAQGYYYNSYTKRCYKCSSNCDACYLDEMYNIPVCTRCSESSQSIVGSNIYGLWCSSISTRDCTNKGILLNDVCVPCYGQITGCIVCSNRFYCTECLDGYYLHDNLCVYCDSNCLTCETTATNCTDCDDGFVLQNGKCV…
GL50581_691	3	38	1		GAISGISVTVVIVVAVIVGILVW	KFACKSKSSGRIRLVDMDVSINTSQHMSSSYV	887-909	941	ortholog	MLLLLLLTLLATVVCAQLDPCAYCLYNKCLQTEHGSLCTHCEAGYAPLEGQCTIVDDSFCLVGSASGGSCSQCGYGYMSFLNGCYSAMAFEQLSKVLGNKVASTSTSYASNHVFLNGQALFTGCFMPDELPINGACTEDTDKWCSQSGETDFSYGTSCLTCTGTDVFYFKGGCYSTKTEPGKLICKTASDGICTACNTDHNHVFTNPGTSTKKEHCISCGDGYGDDEYSGVENCGTCTAPSGSNKKATCSACPDGYKFNVAKTQCFTCALQGCLNCDGYNSCEKCETNFYITEQSYTKICVTTCPTGTFPFVDSAGNKKCFSCSTFDKSDAITVERIPGCGACTVSSNNRLTCSTCLQGYQLTATGCKQICADVSGKCSSDACTVAIGSMSYCSNCGNT…
GL50581_670	0	4	17		GASVGGVVLLIVIIVGVFFCV	KKARKGKAPEGRAGKKARALLSDGDDEDEDLLVPSESESASAATGTDEIP	868-890	938	ortholog	MLDMLCCLALLGLTLAVPQECMFNGEECNGHGTCHISTDDTPSYCVCDNDYTLSPTKGCVVTACYSEVLDIICNNGECQQVDGVYKCVCPSDLFYVGGQCTTLDCISQGDDGVLTVCSNNGYCGYGIFGDSKCMCLPEYDDDGLCKTCNTTNADLIDGNCISKKCMTQIPGGSAELCGGCGTCTRTGAGYDLXYKCSCSSADGCKEVSSGICGIDACISDSQLGIVCNDAGVCDKNGCHCNAGYSGESCLVNDNDPNACQSQYVRINGECVPKICVPNIPGDNVCGGPEAGACYFNEYIKNFECYCYDGYINAYQNGNSFDYYCVPFACLDGLGVCFEGKCLPGQGPYACICDATFHNDPTTGYCVSDTCYTGGTANPEEVCNGHGQCEYYGCWCDPGY…
GL50581_2312	0	19	6		IAGLSVGSVILLAAIALSIYFGV	KMCPKKKEP	688-710	719	ortholog	MFTYNLLILSVMVGSLGATCPAPVPVGCLSCEEEKYADGNVPVPYCASCDTKYTLNPVFKICDLNCNNNHIIGCTACSGVTCTACADVYTLVGGQCIPRECVANNKECSGRGTCKQIGTQLMYHCVCNDPLFSGPSNCADCLGGYILSGDTCNPRPCVGRYTERCSMCNKDGSCYSCKKGFFSPYLDCGSPCPIGCDCDPALDYLKCISCYDGFALSAEPGLFLCEAVTNCTAKPMCMWCDASNTCLTCISGKSDPKSDCSVSCANIRGCLDCSPTDPNTCLQCVDSGTTAERCQPYCSPPPSAGSLSACAEIYDVYSGVLPYSAIALQNVRYSTHSPGFIACNKLGNVTDSGLCACSNDPLRDPATACVECLPGYMLNRYTQRCLRDTLNNRDTHCLV…
GL50581_4257	0	31	1		WLHIWVTITLFFGVMVSIFLPIC	FKSFLIVKKYSHPSDTCDSAPEDKQHE	516-538	565	ortholog	MQKDTTLTISRSSGNSYNCLPAACEDFVANCTKCDCISLPIDPDICSKTPSQGSLPCFHSRYLFTIKCNECMYGSFLDATGNCLMCGNYINNCNSCMQLQDKTIICNACNYGYARSWLDKSACINCRIQIPNCLACMPSKVYTEYVCSECIDNYVVDSTGECMPCESIFPNCGECTMKSSKPRCSKCSFGYGLIDESVATSGIDTCQLCHEVVPNCVVCTFETETEVTCLACNEGTQMIAKNVCSNCTKIDPYCTMCTVDPNPTCVTCKSDMTFIDGACKSCMSISGGCRNCVHSPKPYCTECISGFYLTNLGTGATCVLCATVVKECAECTLSDGAVVCLTCKEGYYLTGDGKCVKLQQNLEGCKQYHDNSCSACVDGYVLVNRICIFCRAHLIGCAK…
GL50581_727	2	20	3	1	VAVVVVAVAIVAVLIGVLCWYFL	RNKNKGRPSRRARSVSRLSESMELIGSADDF	632-654	685	ortholog	MINTLLYLGLTLVAVAGAERLRTSPYQNGFGIPCTTTDMIRDCQEGKCVPTGRYISVCSLCKPGKIPLNGVCVNESTASDYGDINVCQKNDESNPTHCTSCSKNGSSNGYFLFYGGCYLASLWPGNGYCLEASNGVCTRCNTNNRMIFINRNTSAPEKCILCSDHIGFGGSKGIQGCADCMDRTTDSSSSSVDIQCLRCKTYGTAPIDDTCTLIGPHTCSDGYCTRCYKTHIFHLGGCFSRGGTKAEAICATANQFEIGNYSACKACVNTDEAPDQGNCKKHSERNKCTKDSAGRCSNCLHGNPIDVFLFYGGCYEISEMPGGLICNATSRGLCTSVVNGSGVFLNSSGCYFCNDTANGGISNCDSCSLESGSMVCRVCKSGTYRSPDSTQCLTECTHP…
GL50581_85	3	24	3		AGATVGVLVIGALIGFLCWWFLC	KTKHAGVSSNTTTLIRSKSA	778-800	820	ortholog	MFSFPLLVLVTSSCGSVANRYYNRFGVACEKDNDNCAQDRCILVGLVSACTQCNPGFVPINGTCTAYPTDASSICIPDNASSPTRCTECKSETNIFLFYGGCYTIITSPEGNVGNYICSQASDGKCTECNTTGLGKYVFTNPDGMADERCILCSDTVGFGGYKGAFGCLDCIQPVNNKVGIALCFTCNTVEFAPIDYQCQPKGAHNCINGYCVSCYKTHLLYKSGCYSRHSATGLAICAESNQYELDNITICKECADSSYAPKSGVCSSTKNSAFPACTKDANRGLCTGCSSSASAFLFYGGCYDRSSRIGSRLCSQITSGTCSQWNDNFKFIFAKGGASDTNRYLCGSAADSGVSGCATCSYEGGAVKCTRCAAGYLGVDGTSCSNSCIGNTLGECSD…
GL50581_3514	1	71	3	2	IGLSVTAVILLLAALAIVLWKLV	STKKLNRSKYASMSNSSAELLAGASGNNQSTMFDSVSISIN	1272-1294	1335	ortholog	MLVLLVGPLLLQVVYMEASSPTETASLSGECYNFFVLGEDTLCSDCRAFSNVPINGKCVPNDPNICIVVQGYSTKCGSCASGYILFKDGCYDLSGKYAPLICTAENRYVLGGVTYCSRCAYLDYVPVDGVCSSTSPFNTCSNNMCTSCGFSYFLFNGGCVSSSSNLGKLVCASRPENGKCPQCADGFSADSTGMCILCTVTNCASCTDGGSTCTGCKEGFFLDSTGACKLCRHHCATCSSEYDCTKCRANAQELMVDSERVCVGCGDTSSQHGGYLGVEFCSHCTLPPIPGQVQCQKCLQNYYSLTDSKTGFVTCYAVCPVGTYGDSYSKSCKNCSANCQVCESAYGCNECVPGYYVGFMSCERCRTPGCSRCTSRYTGETCEMCLPETPYMNLAGTEC…
GL50581_353	1	24	22	1	ITITVLLIVGGAVAGVLVWFFLF	KNRKGSAKRNARRRFHPDETSTSLLSQDYGSSMI	1566-1588	1622	ortholog	MTSLLFVLTASLAALCGNTGYDCGTHGTCTLVGEVYRCVCAPGWTGYDCSRCSRGFASLGENCVSPNCIEDGIECGGRGTCLYVRSKDTWECGSCPTGFYQYSGRCVSSYCYHDEEASGVTTDAPCNGRGVCTFEGSLEADRVKPNMYVCSCDMIHTGSQCQNCDPMYGMIDPMLRTCVAKSCYDRDDTEPCQGRGECVMNVQLHPLTGEYTTGYICRCGYPYMLVGTAKCLPINCVSEQAGVATECGTGGICEQSDSGQFSCRCLTGFVQLTDGHCTAPTCRQSESSLACSDIGACVSGGEDPTEASTYYCQCPMSYSSGDYCETCDNQRGVTVNGKCVPKSCVIDNTVCSGNGDCVAEGLFAFKCKCHEGYEAHGTNVCAKPGCWDPIVNKTCSGAG…
GL50581_1287	0	61	2	5	VLGTVLAIAFVGGGGVGLYFVL	RRFIQ	997-1019	1023	ortholog	MIFAILLPLTFCSTTGCVDGSPTESCYKCADAPNNTICIACLKNMHLINGACVGSGDANYSKCIPDSSNGYTVCSSCTDAFYLDPLFFGCFSCHESCSTCSGPTHFDCLTCRVGELESTSPSSCPCNLTLENCRSCGSDSNVIYCKTCADNYLPINGKCVASSDSTYQFCIPDEYHPTSCASCTGPYYYDPNTYSCFECHETCLTCTGPGADACLTCPTGGVSVNGACAVPVCNKDSTDNTVYHCTACADSTNCKTCEDRYYLATVRKYKLCRPCSPLCKTCENENGDKCAECAVGSATVDKTCSPPTCTTTNGQVGGTNINCVTCSSDNINCDECKDGYFLERVGAYSVCTQCHTSCYTCSGPLETDCLLCXSYPSVDGKCTDPVCKIGDPTHTNYNC…
GL50581_2315	0	50	0		SSLTVLIIVLSLIIIWIAIVLIV	RCKENTKQQTIAPMSSTGA	771-793	813	ortholog	MLLTLHLLVIFVAQCTDSNCLQCPASTDQCTRCSSGYAPDFRGACVACTGGRSGENCEDLTCGSASIKYCKTCSGNSCGECQSNYQLSQGSCTACPGDSIGTNCMDRLCSNKVFRNCKACVEGKSECASCNSNFYLTSSGCKPCTGSFSGENCTVLYCNSLYSYQYCNKCGGLTSEYCAECFPGYYWGGTFNRKCVPCSSPYTGVNCADLICESGETKAVLSYCTECNKETLTCTTCKSDYYLREDNKCIPCPDGRTGINCKSIKCYGVTRDYCAKCSNTALSNYCMQCQNNYRLEGAGCVACPANYVGYECMTLVCDGTQQDYCTSCSTTNPGMCAACKDGYYVDGGSCVACPTNCQTCSSKYSCQTCTSGHSGTICEHATCSGTLLMGCLRCSNTGR…
GL50581_4085	0	4	26		VVVVVILVILAVAIFLIWRFII	KARSNARRWRNDDLNQMLITATDGDSPPLSPRAREHANIR	1459-1481	1520	ortholog	MLIFAFSLLTNLLADCGPGSECVHGVCGTSDGSFVCLCKRGWTGTACNVVAPNFKMLSSSDPVIIQAISFACLINGTECENQTKGTCLYHNGVYSCRKTCPEGFVIYDGECVSKKCYSYDAILPNVHQTSAPCNGNGKCVLKDLATLGHATETDYMCSCFPIYRGEFCDNCNLENAIELKADTAAKCIPRSCRDNNEIICSGKGTCSLDFGYNLTHYNYQCICEAGYTRVGRSCIASNCVVYIAGSPVTCGGFGECKESSTSPGSFSCICYEGAVNVGNGCTYQACTESENANTICGNVGICARDDTGYKCDCKGLATGSLCNNCIAKYATSIDGKCVPNECLSDTQEICAGNGKCIKSSNTYHCQCPNMTISFNNRCVPVNCIDQELNLICSNHGNCN…
GL50581_250	0	32	0		SSVSVVTLILLVCIGIGMFFLL	RRKPSRQARQLGASSSALPVDSVQDAESFIRGYNSFECIETRIN	561-583	626	ortholog	MLSSXLVALLLGRSSATTSCDVEYCTECVTDYSDKCKTCQDNYKLDADTGTCVACPSGTWGPRCSTRKCWLTTRTNCLECSHTDRCWRCEDGYYVTWYGGCGACAAGTGGYECQDITCNGVAIPNCETCSTAADGGCAVCKDAYRLVAGTNTCEACPDGRIGRECISMKCLATTRDYCLECLSGTDRCNRCYDDFSINWLGKCVQCEGNTGGYNCEKTKCNGKVAENCKTCYSTEDGVSDPGACKVCADGYYKEPSSATTCTQCPDNRLSDGVTCNAVSCAGTRQDNCQTCTEGGTTCQLCLDGYSLNGSGSCEACSEGKGGPNCVGSKCTAEQIAAIDDCEFCGDDGACVQCAAGFTLDNGECVPVNGCQTSDCRSCTVTDGRETCKRCSKGYYVVGG…
GL50581_3188	1	24	2		SIVLPIIILILASSIIALVIVLV	RRKKAKRLSPSIASVALNTVISG	494-516	539	ortholog	MSSCHQSCVTCSGQDEVSCTSCNSTSFLALQDIDKGYCISCSVETSVNGYVGIERCLRCTLPSSTDTKPTCLECSELDYMVSIDGRSCVTSCGVGALPNYYTRQCACTNGYGLNRGDRAQGCVPCKVSRCSLCTANADLCNECEIPFGLSLDSQKCLAIGGCPANCVCVNDGTDLGTTCNSCEKNYFLQPVGRICLHSCPLGYALNPTTNNCDMCSANCYSCEEALETRCTSCISGYVIQRLNSDIPTTGRCIAECAEAAVGSCIECQAILGSAKYCSRCASAFFPLDGKCVSVPDQQPLLCISADRGVCFKCAVGYFLHQGGCYSSLYEPGKSVCAAAERTNPAAYGTCRACTHSYHRTSDGICISCTMEGCFQCSSSPDVCTSCSNGYYSTTISSSA…
GL50581_395	1	28	1		IAVGTTIAVLIVAGLIGFLVWWFVC	KRKPTKAGPLNTLRANSSAVGSRVGLM	670-692	721	ortholog	MVASIYTALTLALAVATIEASIAAGCTSDNDCGGGSNSCSITINNLKYCSKCAAGKIPINGVCVSSGDAKGNTCSATGCTQCTKGYFLHYGSCFNLDTDSPGNFVCDFVDDENEQLVDGYCTQCNQDGYSDNPKKSSTTQSCVACFGTDGVSGCNTCTAIPDTSNANGYLVICHGCSDKDMIAINNKCVPIGGVEDSISGCVHYSSSGYTSCSRCGAGFLQYASTCLLANGDYATKICETSNQIHVADTICCKQCKNTDLAIIDGDCSTSNFQCTCSGGSCTQCHGKNFVYHYGGCYHIYSTLALSICTGGVADGGKCLQCNTSQASGLFANPNTNEIQACISCGDTDKGGVANCMECSYASSTVTCTKCADGSTPTNNQCNPVTPPGPPVGNCNVLAC…
GL50581_3457	1	39	1		IAGISLSVLVLVGGSVGLVFGLVA	SKRTSQPDGLRPLTA	696-718	734	GSM_only	MCVPCAVANCASCELDADYCTECVQPYTLTGVGAGAYCTKTCKRIGEGACSWNSCTVMDGTMCSECASGDYVPIDGACTPYSGSARSLASPCVKDSRKGLCTSCKGNYFLYQGGCYSASEYPGTDICDERNTAVVDGQVVCGRCLVDGEVPLDGTCTKPKDGLICSKGTCSQCGEGMFLFEGACYTKGEAPGTSICGDTVRSTAGCTTCKAGFAPKNGGCVRCSDSNCGACASDPNTCTACLAGYYIQSTSCIACHPACKTCSKAGADKCTECSEGYFATFATSQSGACLSCSDTTGKDAWVGVGGCRLCTAPATAGPAVCQDCLSGYKKLSNGGTHTCHVVCPTGYYETAGSCVQCAVDNCAACTSTACTSCASGHTWDGEQCVPKTCPAQCVCRDQS…
GL50581_2374	0	3	17		GIGVAVVVLVVTVVFIILWFTVI	KKKLEERKRRRFDGDSVRLMTSEMGDTSQL	818-840	870	GSM_only	MITLFVSITLSCLTDYDCGYVGQCDWFECKCPEGVSGISCEINPCGIHRDPREQQPILHGAPYITAECGLAGKCVRENDTYKCVCEEGFGGDTCEMKMCSSPADCNGQLCDSETGVCVCEPGFNKGDCSIPTCAPVYNIVTREYHYCGGSGSCIKASEISGTLPPVRYYCDCNKGFSGHSCENYDCTDGLFVCTNDKHTCDRDTKQCKCKPHHYGPDCSKNPCSILYHDVGSGIISQCNDRGTCRDDGPDNAICDCDEGWVGSDCSLEDCVVNPSVCIAPLVCDQTLRMCICPGNHIGQSCNSCRIGEYFAEAANSCAPYSCISDVSKGVVCSGHGTCTVDTNSCSCSEGTVPIGTQYCIPASCLTQPSGDQQTHSLENICSGHGACELIKGTYTCKCL…
M-GL_GSMH7-5092	0	24	3		TVAVSCSVIGVGIVAVVVIAVII	KHRHHVCARMTHQNNLLDSAIDKSFH	388-410	436	GSM_only	MDCLSCPPDNPDICLVCRKGFWPADDRTRCACSDPACSECDFEDGALCLDCNANYTEIGSKCFCSRPYCVKCDIDDGSICEQCEEGFVLTSANACILRVCFAGQDNCELCGTGAHANKCLMCINGYVPINGVCVQDSKQDICIQSLGVCTSCVSTYFFWQNGCYPCSMIPNCIECYMTSAYGPLCKMCEAFYTLRGGKCQLDPYCSRGCECDDNLQCIGCITGYVMMNDICTLCEDLFYMCAECTSTFCIRCFDGYSVVNDDCVLGTCKEGTHGCLVCANDYTCMQCRSGMYLYRGACRECNFAGSNCAECIFNGEYQCLKCLENHVLVVSNGIFYCAKCPDIAHCLKCAYNSTRPSQFQCTLCDDPWLIDTVTGTCYMEDTSNMSTTVAVSCSVIGVG…
GL50581_322	3	24	3		ATVGVLVIGGLVGFLCWWFLC	KTKRGGVSSNTTTLIRPTSS	800-822	840	GSM_only	MFTYLGILWANIVVGSVEQYYFMFSFPLLVLVTSSCGSVANRYYNRFGVACEKDNDNCAQDRCILVGLVSACTQCNPGFVPINGTCTAYPTDASSICIPDNASSPTRCTECKSETNIFLFYGGCYTIITSPEGNVGNYICSQASDGKCTECNTTGLGKYVFTNPDGMADERCILCSDTVGFGGYKGAFGCLDCIQPVNNKVGIALCFTCNTVEFAPIDYQCQPKGAHNCINGYCVSCYKTHLLYKSGCYSRHSATGLAICAESNQYELDNITICKECADSSYAPKSGVCSSTKNSAFPACTKDANRGLCTGCSSSASAFLFYGGCYDRSSRIGSRLCSQITSGTCSQWNDNFKFIFAKGGTSDTNRYLCGSAADSGVSGCATCNYEGGTVRCTRCAVGY…

## Sheet: HCP's
GSM_ID	# GGCY	# CxxC	# CxC	status	Sequence
GL50581_845		11	1	GSM_only	MGVAGCTVCTNTGPAGQASPTPATCTKCEGTTLKYLKIVDGLTACVAESDCDEGGQKKFFTVDNAGNGGRCVSCGDAQGANDDSSNTWKGVTGCAKCTKPKTAGAATCTECGTDLYLKTDSGSTSCVASDKCTGGYFPMTDTADSNKKKCLACSDENCDVCAASGANKCSKCKTSDDKIYLQKEADSQTGTCVTEASCTGTYYIDETAKTCSTCASAGTTGCKTCAKTDGVVACASCEDGQKFGLGKKSCVKDCPADSLPDRNSVCVCNDGFTPNADSTACVAASSSVNLSTGAMVGISVAAVIAIRGLVGLLCWXSACRVKKQTLVEAGSLRCIIWT*
GL50581_2361	1	16		GSM_only	MYMGGCYQPSTAPGNVMCKAATEGKCDTPADGKTYFVVPGATKTDQSVVACGDTTGVTVDTNKKYVGVDGCAKCDAPESLSAAGTATATCTECNANLYLKTVSSPTPTKSCVTEAACKEGSTHFPTTDSSNGDKKVCVSCSQTSNGGIADCAKCSLTTSPAGAGAAVTCTECDSTKKLSPLKDACLDGCPAGTYEIGDTNKVCTPCHASCAECNNNANQDSCTACYPGSVLNRTTDNGSTGTCIPECTGRYAENCKAGMCTADIGGSKYCSKCKSGFVPVDGICVSAGTTRVALTGCTSKGDGTCSACTDKYFLESGECYQSTAYPGNTLCSSAADGKCTTCANLQTPDTNGSCPLCAAGCDMCDTPKTSTCWGCLPGYYLSTDKCMKCDSDDGSITGV…
GL50581_620	1	16	1	GSM_only	MRLHSTNVLTPAYHVRLSHPASRMTRYHPVTRMLIDVPSATEACVCSLFVYSTGASLCNGRVLNYRVTPRYCDLDVRKASLDGRYSTTGAGCPAWCGRGRFSSVADAVRGRSRSDSGRADVCGREGLHQVHPDGSATAVTCTKCAKGLYLKTDGGATSCVSATECPEGQFPTTDDTGQTICVSCGNTAKGGIANCQTCSPLTSVSRSSTVFIKCTACSIDRLSPLGDACLADCPYGSYEGSPNTCTPCHPLCASCNDNAGADSCTACYPGYVLSRATDSPIGKCILECTEEFGANCETCTADIVGSKYCSKCKSGYVPVDGVCVPVTQRTIQECDPSAGVCTACPGNDYVLLSGGCYNTQTFPGSSVCLAATGGKCTDCTNSQAPDDKGSCPSCSEGCS…
M-GL_GSMH7-5348		1	8	GSM_only	MVCNGRGQCSLEVSSEGCRCYVGYTGEQCSTCADNHKKHTDNRCYLNNCPADNSCGVENGVSIGTCQFGGNSFSCTCINSSFVVDSGSKKCRKSKCVWTDPYDHAEKTCYGMGTCNDTGESTGSCSCNPGTALVDTNICVYSECISTDGSTSKTICKGRGVCTEGTTGTGICRCDGSRYRTDKKSGQCFAKDCFGAHESILSEVCDGGGECNEDTKTCNCNSPDFQNLPGQNGCVHTNCVSSDSKLCSGFGACEKIDGSYRCLCASHYTLVKKDCVPTRCLGSGGLCNGGGECSGEGASANCSCRQGWASHGALCYPAACVSNGLICGGNGRCVFENGVTPTCVCNEGFSLTGDFVCGVPASSNKSSAGTTXAIVVVVLLVLAAVAGFLVWWFVIRPRK…
GL50581_1266		13		GSM_only	MFPVIWCLIVNALAVACSGSQTNCATDMCETINGVEICTQCVEGYAPVNTGCTAHATANTNCKKKSADLTAQSQICEKCEGSYFLYKNGCYQVSSSLGTTLCALADGGVCTKGTPGYFALPGAAPTEESVAPCNATAEITLANGKKYTGVASCATCTQPSAAEANTPKAATCTACETTTPTYLKTVDGVTTCVPKSDCNNGFFVEENATPKKCTACNDNANCVACTGSSSNQCTRCKADGTKPYLKKEGETDAGSCXDITGCTTGALYYTDDTDTTENGKTCKKCSEGVANCEQCTAPAQGKTKPACTKCTTPNYLKTAADGTTTCIEKTACKDDFFPKEDNSNGHKCLSCGDETSGVPNCAECTAPSQEGEKPACSECGSGYKLEGGACVSSSANRSG…
GL50581_3143	1	16	3	ortholog	MQVFTLVILLCIQIALSGTAPYDNGFGTKCDTSPNCKTNRCIKVQNREICTECEGDYVPIDGICSNDNDTIDSYGCTKSGGRCISCKGDTYFLFYGGCHSTGEIAFNVFCDEVRDGKCTKCKDLAFTNPTPNVAESCILCTDTIGFNGYKGKDGCIQCFLTDILNVDPVVCTHCSDSQLAPIDGNCSPKGSHECKNGGCSACAATHILFEDGCYNRYGVIAKKYVCGTEDQFELENRVYCRKCVDPSFFPEDGVCTNKDFICTQKSGGVCISCNAEDITTIFLFSGGCYDTTRGPGRLLCGEASSGTCTNWSCDKKGLTQLGSDCILCDDPKGSVGCTECKSENSKFVCTACEDKLYTLIDKACVCAITKCKRCAMLGSTPICLECDGMLSLDQRSCVA…
GL50581_3963	3	14	1	ortholog	MFLAFIWVITFTLGSEVDVSDASEPYRNAFGDVCRAGQVGSCVSNKCINIGRYAHVCTECQGNKVPINGACSNGSGDSYNPDSSMCKKVTKGGSSYCIGCNEGSSSAGTFFLFYGGCYNTAEFPGSHVCSVAAGGVCTSCNAENRFIFINKDATAPEKCILCSDTIGFSGNQGVEGCAICSEGSWKYAPFQSAGIQCTVCFSKDRAPIDGSCKAFDSHNCSDGYCKYCYKTHIYHNGGCYDRTQQYSASICSPDNQFVLGNYAGCKECVNTDEVPREGNCKHVLKVDNCSKDSAKGKCLDCRKSNPGTTTFLYLGGCYHTNEPMGMQVCSSASNGLCTQCAISGCTQCDLQSSVIQCSDCGSNYLSLDNSMCLQSCPSPSQQASSTSPNKCECSAGYSL…
M-GL_GSMH7-2046	1	13	1	ortholog	MHSYIGSQICTKVDANAQCDAWNTGDYGIFKIPNDNTPYTCSDTSVKGVPGCSRCRYDSTKRGPICYSCEYETLAFDGMSCTANTECTGDHKQRRCPKDSKRGCECACEEKYYRNGGQCSACAQSCLACNGQDAMSCTLCPPGKVLKYTNDKETGTCGEGCTPNDVCEACGLTVDKAAYCSKCKDPAQYPLNGDCTPANNAKTPICLRQFNGACQQCSSGYFLMGGGCYQVDRYPGRFVCKKADGGKCVDTTADYNLDNNGQFVDCNSNCLTCVSGQKTQCLSCHPNTYLKKEGANSYGTCVSRNDCKNGYYASHETVECLPCNIDKCISCHLIDKSILCSQCQGDSLVSLDKRSCIKEPPEXAIEFWGGYICDKDSELSGNVCEKKKPDPPNPDPQNP…
GL50581_168		2	11	ortholog	MLLKLSAWALVASILASGCQSHLDCSSIGRCNSDGKCECPFGVQGSSCEINRCGVSLKEGTDPDLLDDPEANISYTYCSSNGLCRRSVSDTDNEFSCTCLSSFSGAICDEHVGQEDHENCRTFNGNHETVCNERGICKMGGCQCLTGFSGPKCENVYCGAQADYNYIDEYNNPRWILCNAGGTCVETGEGEYQCQCRAHFTGVFCQEFNCINNSSCLNGGTCFFTTSPYISSTSHCKCLDGFSGLDCGINSCGVEQDQQTGKSRLCSDSGSCIVGSRLTNEMPLYQCECRVGHYGSACETFNCDISPNACNGGVCVIETTGDMTCKLCPEFFYGNDCGNNPCGIDSAGVACSGHGTCVEEGESAKCRCKPGRMGDVCSLRDCLTPGNECLNGGTCIDAL…
GL50581_2672	1	16		ortholog	MQCGDKVGATLEGRTYAGVRGCAECILDGSATAVTCTRCAKGLYLKTDGGVTSCVSAAECSKGQFPTSDSNGGSVCVECSDTTKGGIDNCAECSLLTSKARSSTVLITCTKCSDNALSPVGDACLRKCPAGSYETTTTPDNTRVCTPCHSSCAGCNNDPSQNSCTSCYPGFVLSLRNGDPIGPCIPQCTEEFGINCEPGACTASIAGSKYCSKCKSGFVPVDGVCVPVTQRTIPGCNSGSDGTCASCTDSYFPQSGGCYNTQTFPGNRLCMDAQSGKCTSCANGQTADNSGSCPSCPDGCDLCDKSNTETCEGCFPGYYLSGTKCIKCNTSNESITGVKDCVSCAPPDNDQGSVTCYVIQPGVSPNDPSVNKGGSRLSTGAIAGISIVIILIIGGLAGF…
GL50581_2768		17		ortholog	MKEDRTKCFGSCLALGLGYYNNSGTCTRCIDNCVFCISGDSCSQCAEGYYLDTSAGTGVTTGTCKLCATGCSTCNGGAANECTTCLSGYYFAVSSKETQTAKCVLCNTTDETGYTGIQHCAACRSTVGNNGSKNVICQKCEDGYLKETDQGATVCTLPAPDCSVDLCALCVEGDATKCEHCVADSYLCPRTATCTKDCATCGASMYADEDLGECQPCNIANCQVCATGLKCDSCTADSVPVSPDVYHTACLGCDDTAGMNGWTGLAGCKTCELTDKGGGSVNCLDPGYYRKGGLGAGGTAAIVIVVLLVLAVAGFLVWWFVFRKRDNFPKRSRGGYTLLTKTDSYDYHQSLI*
GL50581_3037		17		ortholog	MKEDRTKCLGNCLALGLGYYNNSGTCARCMDNCNLCEDGESCSQCVEGYYLETSDADPPQSTCKVCTAGCSACNDGTETSCTACASGYYLASNSRAERAAKCVPCGTDENGYSGIQHCVTCYSTLGSTGAKNVICQKCEDGYLKETDGGKTICETPPPTCTVPMCALCVEGDATKCEHCVADSYLCPQTATCTKDCATCGASMYADEDLGECQPCNIANCQVCATGLKCDSCTADSVPVSPDVYHTACLGCDDTAGMNGWTGLAGCKTCELTDKGGGSVNCLDPGYYRKGGLGAGGTAAIVIVVLLVLAVAGFLVWWFVFRKRGRSSXRNRGGYTLLTKSDSYDYRQSLI
GL50581_3638		1	11	ortholog	MLSRLLVLCSVLTVFSAACTSDEDCNNLGRCMRGKCICFEGVLGDNCEGKNMCHAQLLQTRNGAYLTYCNMGGNCTDVGHGIFECTCRSGFSGPNCETFTCRSDSSCHERGQCNLDDSHTNHGHCKCYYGYSGRDCYYDTCAVGAVNRLNQHLCNSGGDCVVFPGTPVLLGTIYRCNCRNGFSEDTCESFSCSSDRDCANSGTCDTSTGNCTCVHESFTGKDCGIANCGFWTGDASGLCSGHGTCVRLLKQMCMCNDGYTGEDCSSPLCNNGGSCWNGGTCITTGEDAGTCSCPGAYEGPLCESCIYPNSEQPTGPNDEGLLCVPDECMQGGFVCNGAGSCIDDYGSWTCSCSRTALNIGGVCVPNDEDLNKCVITSEGPFQTVCNDRGDCRYGMDGVW…

## Sheet: Ankyrin
GSM_ID	C6_ID	PFAM score (PF00023)	E_value	# ank repeats	orf_status	kinase
GL50581_2669	GL50803_88245	374.5	8.6e-110	30	ortholog
GL50581_1967		376.2	2.7e-110	23	GSM_only
GL50581_1610	GL50803_9354	325.5	5e-95	22	ortholog
GL50581_598	GL50803_16122	211.9	7.4e-61	21	ortholog	C6_kinome
GL50581_1790	GL50803_10744	363.3	2.1e-106	21	ortholog
GL50581_1162	GL50803_14510	334.1	1.3e-97	21	ortholog
GL50581_3733	GL50803_16460	324	1.4e-94	20	ortholog	C6_kinome
GL50581_2810	GL50803_16479	296.8	2.1e-86	20	ortholog	C6_kinome
GL50581_392	GL50803_16843	253.2	2.9e-73	20	ortholog
GL50581_725	GL50803_15306	254.9	8.9e-74	19	ortholog
GL50581_2133	GL50803_17613	241.4	9.9e-70	19	ortholog
GL50581_1820	GL50803_16967	192	7.3e-55	18	ortholog	C6_kinome
GL50581_3208		332.7	3.2e-97	18	GSM_only
GL50581_1123	GL50803_13901	261.3	1e-75	18	ortholog
GL50581_3261	GL50803_17130	198.8	6.8e-57	18	ortholog
GL50581_3161	GL50803_21799	197.4	1.8e-56	18	ortholog
GL50581_479	GL50803_24842	159.7	3.9e-45	18	ortholog
GL50581_3809	GL50803_14206	157.7	1.5e-44	18	ortholog
GL50581_4174	GL50803_11775	151	1.7e-42	18	ortholog
GL50581_567	GL50803_89845	258.1	9.7e-75	17	ortholog
GL50581_1573	GL50803_17097	234	1.7e-67	17	ortholog
GL50581_3033	GL50803_11389	213.8	2.1e-61	17	ortholog
GL50581_249		192	7.3e-55	16	GSM_only
GL50581_2212	GL50803_16541	239.4	3.9e-69	16	ortholog
GL50581_2253	GL50803_3475	201.4	1.1e-57	16	ortholog
GL50581_4272	GL50803_111967	184.8	1.1e-52	15	ortholog	C6_kinome
GL50581_1837	GL50803_6602	252.3	5.2e-73	15	ortholog
GL50581_384	GL50803_4846	251.6	8.6e-73	15	ortholog
GL50581_613	GL50803_17250	219.7	3.3e-63	15	ortholog
GL50581_2707	GL50803_15304	211.6	9.6e-61	15	ortholog
GL50581_135	GL50803_6490	183	3.9e-52	15	ortholog
GL50581_2135	GL50803_6342	180.6	2e-51	15	ortholog
GL50581_1847	GL50803_115054	166.5	3.6e-47	15	ortholog
GL50581_113	GL50803_17299	204	1.9e-58	14	ortholog	C6_kinome
GL50581_4056	GL50803_16943	189.5	4.2e-54	14	ortholog	C6_kinome
GL50581_11	GL50803_17084	184.1	1.7e-52	14	ortholog	C6_kinome
GL50581_3209	GL50803_5142	228.3	9e-66	14	broken
GL50581_2865		195.4	7.1e-56	14	GSM_only
GL50581_4187	GL50803_16820	216.8	2.6e-62	14	ortholog
GL50581_3616	GL50803_7728	214	1.8e-61	14	ortholog
GL50581_2794	GL50803_102023	210.6	1.9e-60	14	ortholog
GL50581_2408	GL50803_17219	190.5	2.1e-54	14	ortholog
GL50581_2638	GL50803_3290	173.5	2.7e-49	14	ortholog
GL50581_1055	GL50803_92134	170.6	2e-48	14	ortholog
GL50581_547	GL50803_6650	164.8	1.2e-46	14	ortholog
GL50581_139	GL50803_21156	154.2	1.8e-43	14	ortholog
GL50581_1505	GL50803_15576	131.3	1.4e-36	14	ortholog
M-GL_GSMH7-5532	GL50803_8556	206.5	3.2e-59	13	broken
GL50581_2774	GL50803_3903	190.1	2.7e-54	13	ortholog
GL50581_258	GL50803_17608	178.6	8e-51	13	ortholog
GL50581_253	GL50803_6589	109	7.1e-30	13	ortholog
GL50581_251		187	2.4e-53	12	GSM_only	Kinase_HMM
GL50581_3875	GL50803_16326	190.5	2.1e-54	12	ortholog
GL50581_2646	GL50803_3449	181.9	8.2e-52	12	ortholog
GL50581_1458	GL50803_23492	180.1	2.9e-51	12	ortholog
GL50581_2498	GL50803_10911	172.6	5e-49	12	ortholog
GL50581_2456	GL50803_8949	163.9	2.2e-46	12	ortholog
GL50581_1443	GL50803_14872	163.2	3.6e-46	12	ortholog
GL50581_87	GL50803_5305	156.4	4e-44	12	ortholog
GL50581_2341	GL50803_3147	153.5	2.9e-43	12	ortholog
GL50581_2136	GL50803_102893	137.6	1.8e-38	12	ortholog
GL50581_1887	GL50803_101699	131.7	1.1e-36	12	ortholog
GL50581_1925	GL50803_91220	173.5	2.9e-49	11	ortholog	C6_kinome
GL50581_1533	GL50803_16824	167.6	1.7e-47	11	ortholog	C6_kinome
M-GL_GSMH7-4130	GL50803_17231	158.8	7.5e-45	11	ortholog	C6_kinome
GL50581_813	GL50803_16272	130.4	2.6e-36	11	ortholog	C6_kinome
GL50581_1338		163	4e-46	11	GSM_only
GL50581_2949	GL50803_17402	181.9	8.4e-52	11	ortholog
GL50581_3846	GL50803_3677	180.9	1.7e-51	11	ortholog
GL50581_96	GL50803_17585	177.9	1.3e-50	11	ortholog
GL50581_2633	GL50803_13981	152.3	6.6e-43	11	ortholog
GL50581_2990	GL50803_7268	133.9	2.4e-37	11	ortholog
GL50581_2753	GL50803_16300	126.9	3e-35	11	ortholog
GL50581_3492	GL50803_7375	123.8	2.5e-34	11	ortholog
GL50581_1899	GL50803_3490	121.7	1.1e-33	11	ortholog
GL50581_4435	GL50803_13590	121.1	1.7e-33	11	ortholog
GL50581_248	GL50803_16444	113.6	3e-31	11	ortholog
M-GL_GSMH7-4809	GL50803_25296	108	1.5e-29	10	broken	C6_kinome
GL50581_785	GL50803_15953	165.9	5.4e-47	10	ortholog	C6_kinome
GL50581_1149	GL50803_16508	151	1.6e-42	10	ortholog	C6_kinome
GL50581_1889	GL50803_17578	148	1.3e-41	10	ortholog	C6_kinome
GL50581_1350	GL50803_91334	121.2	1.5e-33	10	ortholog	C6_kinome
GL50581_4488		173	4e-49	10	GSM_only	Kinase_HMM
GL50581_3279		137	2.8e-38	10	GSM_only	Kinase_HMM
GL50581_3705		106.4	4.3e-29	10	GSM_only
GL50581_1812	GL50803_14434	176.6	3.3e-50	10	ortholog
GL50581_1174	GL50803_3760	169.6	4.3e-48	10	ortholog
GL50581_596	GL50803_5879	167.2	2.2e-47	10	ortholog
GL50581_4188	GL50803_16819	160.4	2.4e-45	10	ortholog
GL50581_2151	GL50803_21505	156.2	4.5e-44	10	ortholog
GL50581_182	GL50803_15412	150.7	2e-42	10	ortholog
GL50581_651	GL50803_16537	143.8	2.4e-40	10	ortholog
GL50581_443	GL50803_13055	137.4	2.1e-38	10	ortholog
GL50581_593	GL50803_14934	132.8	4.8e-37	10	ortholog
GL50581_776	GL50803_41369	129	7.1e-36	10	ortholog
GL50581_382	GL50803_4843	128.3	1.1e-35	10	ortholog
GL50581_1513	GL50803_97072	124.5	1.5e-34	10	ortholog
GL50581_3659	GL50803_14216	122	9.1e-34	10	ortholog
GL50581_1581	GL50803_37353	120.9	2e-33	10	ortholog
GL50581_2144	GL50803_8983	74.6	1.7e-19	10	ortholog
GL50581_469	GL50803_95549	154	2.1e-43	9	ortholog	C6_kinome
GL50581_4556	GL50803_97130	104	2.4e-28	9	ortholog	C6_kinome
GL50581_4073	GL50803_95717	102.7	5.9e-28	9	ortholog	C6_kinome
GL50581_2360		157.5	1.8e-44	9	GSM_only	Kinase_HMM
M-GL_GSMH7-6416	GL50803_8556	115.6	7.3e-32	9	broken
GL50581_222		192	7.3e-55	9	GSM_only
GL50581_1732		156.6	3.3e-44	9	GSM_only
GL50581_1459	GL50803_14897	150.1	3.2e-42	9	ortholog
GL50581_2879	GL50803_8928	136.9	2.8e-38	9	ortholog
GL50581_795	GL50803_8803	134.6	1.5e-37	9	ortholog
GL50581_4500	GL50803_11355	117.6	1.9e-32	9	ortholog
GL50581_1924	GL50803_16407	111.8	1.1e-30	9	ortholog
GL50581_1746	GL50803_14158	109.6	4.8e-30	9	ortholog
GL50581_600	GL50803_15972	109	7.5e-30	9	ortholog
GL50581_3562	GL50803_17379	104.7	1.5e-28	9	ortholog
M-GL_GSMH7-4260	GL50803_103944	121.6	1.1e-33	8	broken	C6_kinome
GL50581_1939	GL50803_16879	91.4	1.4e-24	8	ortholog	C6_kinome
GL50581_2735		143.3	3.3e-40	8	GSM_only	Kinase_HMM
GL50581_3224		118.9	7.8e-33	8	GSM_only	Kinase_HMM
GL50581_1460		123.6	2.9e-34	8	GSM_only
GL50581_544		110.5	2.6e-30	8	GSM_only
GL50581_2710		94	2.3e-25	8	GSM_only
GL50581_2407	GL50803_5188	151.8	9.7e-43	8	ortholog
GL50581_456	GL50803_38394	144.5	1.5e-40	8	ortholog
GL50581_4485	GL50803_94662	143.3	3.4e-40	8	ortholog
GL50581_1276	GL50803_17051	137.7	1.7e-38	8	ortholog
GL50581_1769	GL50803_17568	131.4	1.3e-36	8	ortholog
GL50581_2322	GL50803_24194	124.3	1.8e-34	8	ortholog
GL50581_3019	GL50803_12028	123.9	2.3e-34	8	ortholog
GL50581_2397	GL50803_10374	120.1	3.3e-33	8	ortholog
GL50581_536	GL50803_16227	117.3	2.3e-32	8	ortholog
GL50581_1034	GL50803_11165	115.5	8.2e-32	8	ortholog
GL50581_97	GL50803_17586	114.6	1.5e-31	8	ortholog
GL50581_280	GL50803_13152	114.6	1.5e-31	8	ortholog
GL50581_599	GL50803_93011	112.2	8.1e-31	8	ortholog
GL50581_4223	GL50803_6530	104.1	2.2e-28	8	ortholog
GL50581_1239	GL50803_16672	86.8	3.4e-23	8	ortholog
GL50581_1010	GL50803_113622	86.6	4e-23	8	ortholog
GL50581_2900	GL50803_22385	85.8	7.1e-23	8	ortholog
GL50581_400	GL50803_5643	85.7	7.6e-23	8	ortholog
GL50581_1105	GL50803_10703	80.2	3.3e-21	8	ortholog
GL50581_1408	GL50803_15456	79.7	4.9e-21	8	ortholog
GL50581_3101	GL50803_15049	79.4	5.9e-21	8	ortholog
GL50581_1163	GL50803_7679	70.8	2.2e-18	8	ortholog
GL50581_1420	GL50803_40005	69.2	7.1e-18	8	ortholog
GL50581_760	GL50803_6081	68.6	1e-17	8	ortholog
GL50581_2401	GL50803_15184	61.8	1.2e-15	8	ortholog
M-GL_GSMH7-4392	GL50803_7373	109.1	6.7e-30	7	broken	C6_kinome
M-GL_GSMH7-761	GL50803_7373	55	1.3e-13	7	broken	C6_kinome
GL50581_81	GL50803_101866	98.6	9.9e-27	7	ortholog	C6_kinome
GL50581_2601	GL50803_17216	94	2.3e-25	7	ortholog	C6_kinome
GL50581_809	GL50803_114307	91	1.8e-24	7	ortholog	C6_kinome
GL50581_402	GL50803_16839	89.7	4.5e-24	7	ortholog	C6_kinome
GL50581_1990		135.1	9.9e-38	7	GSM_only
GL50581_3804	GL50803_14203	125.5	7.7e-35	7	ortholog
GL50581_2874	GL50803_4959	123.7	2.7e-34	7	ortholog
GL50581_1875	GL50803_12139	123.6	3e-34	7	ortholog
GL50581_1442	GL50803_95192	122.2	7.6e-34	7	ortholog
GL50581_3309	GL50803_5926	116.8	3.3e-32	7	ortholog
GL50581_2695	GL50803_9720	116.2	4.8e-32	7	ortholog
GL50581_3529	GL50803_13360	113.4	3.5e-31	7	ortholog
GL50581_2724	GL50803_9307	113.1	4.2e-31	7	ortholog
GL50581_1876	GL50803_16915	107.3	2.3e-29	7	ortholog
GL50581_1873	GL50803_16914	106.2	4.9e-29	7	ortholog
GL50581_2245	GL50803_4322	105.4	8.8e-29	7	ortholog
GL50581_1272	GL50803_17053	103.4	3.6e-28	7	ortholog
GL50581_150	GL50803_14859	100	3.8e-27	7	ortholog
GL50581_597	GL50803_5881	98.5	1.1e-26	7	ortholog
GL50581_1843	GL50803_4383	97.9	1.6e-26	7	ortholog
GL50581_2998	GL50803_14485	97.9	1.6e-26	7	ortholog
GL50581_3823	GL50803_17015	97	3e-26	7	ortholog
GL50581_27	GL50803_5468	96.3	4.8e-26	7	ortholog
GL50581_3894	GL50803_14786	90.6	2.5e-24	7	ortholog
GL50581_1435	GL50803_40016	85.5	8.5e-23	7	ortholog
GL50581_3118	GL50803_41467	83.3	4e-22	7	ortholog
M-GL_GSMH7-7209	GL50803_24009	80.9	2.1e-21	7	ortholog
GL50581_2146	GL50803_88071	78.3	1.2e-20	7	ortholog
GL50581_467	GL50803_95557	77	3.2e-20	7	ortholog
GL50581_3997	GL50803_11493	74.8	1.4e-19	7	ortholog
GL50581_4023	GL50803_23314	73.3	4.1e-19	7	ortholog
GL50581_2712	GL50803_137684	68.6	1e-17	7	ortholog
GL50581_541	GL50803_13393	68.2	1.3e-17	7	ortholog
GL50581_3218	GL50803_14539	66.3	5.1e-17	7	ortholog
GL50581_1032	GL50803_17060	64.7	1.5e-16	7	ortholog
GL50581_4345	GL50803_16049	90.5	2.8e-24	6	ortholog	C6_kinome
GL50581_2915	GL50803_102034	82.6	6.4e-22	6	ortholog	C6_kinome
GL50581_1895	GL50803_16205	82.2	8.3e-22	6	ortholog	C6_kinome
GL50581_698	GL50803_95003	70.6	2.6e-18	6	ortholog	C6_kinome
GL50581_3803	GL50803_17318	66.2	5.5e-17	6	ortholog	C6_kinome
GL50581_2158		86.4	4.7e-23	6	GSM_only	Kinase_HMM
GL50581_2569		73.7	3.1e-19	6	GSM_only	Kinase_HMM
GL50581_2069		66.7	3.9e-17	6	GSM_only	Kinase_HMM
M-GL_GSMH7-4755	GL50803_32778	108.1	1.4e-29	6	broken
GL50581_229		115.3	9.4e-32	6	GSM_only
GL50581_3320		109.4	5.4e-30	6	GSM_only
GL50581_3338		105.3	9.3e-29	6	GSM_only
GL50581_8		100.3	3e-27	6	GSM_only
GL50581_993	GL50803_16435	142	8.7e-40	6	ortholog
GL50581_3207	GL50803_6007	114.7	1.4e-31	6	ortholog
GL50581_1478	GL50803_13735	108.3	1.2e-29	6	ortholog
GL50581_1844	GL50803_88369	102.9	4.9e-28	6	ortholog
GL50581_3278	GL50803_27925	99.3	6.2e-27	6	ortholog
GL50581_428	GL50803_14807	94	2.3e-25	6	ortholog
GL50581_1434	GL50803_40014	93.7	3e-25	6	ortholog
GL50581_4368	GL50803_17117	92.8	5.5e-25	6	ortholog
GL50581_1304	GL50803_9289	91.1	1.7e-24	6	ortholog
GL50581_2108	GL50803_16354	87.2	2.6e-23	6	ortholog
GL50581_658	GL50803_16533	85.2	1.1e-22	6	ortholog
GL50581_3994	GL50803_11499	84.9	1.3e-22	6	ortholog
GL50581_3912	GL50803_17046	83.8	2.8e-22	6	ortholog
GL50581_2066	GL50803_4264	82.6	6.3e-22	6	ortholog
GL50581_2409	GL50803_7616	81.6	1.3e-21	6	ortholog
GL50581_2428	GL50803_14838	78.4	1.2e-20	6	ortholog
GL50581_757	GL50803_115478	76	6e-20	6	ortholog
GL50581_426	GL50803_8914	75.6	8.4e-20	6	ortholog
GL50581_488	GL50803_114247	74.8	1.4e-19	6	ortholog
GL50581_1033	GL50803_11164	74.7	1.5e-19	6	ortholog
GL50581_1066	GL50803_115787	72.2	8.8e-19	6	ortholog
GL50581_2186	GL50803_4329	70.3	3.3e-18	6	ortholog
GL50581_1749	GL50803_6284	70.1	3.6e-18	6	ortholog
GL50581_761	GL50803_6082	68.1	1.5e-17	6	ortholog
GL50581_4396	GL50803_16736	66.1	5.9e-17	6	ortholog
GL50581_4151	GL50803_101397	59.3	6.7e-15	6	ortholog
GL50581_3604	GL50803_3746	58.3	1.4e-14	6	ortholog
GL50581_1164	GL50803_7680	52.2	9.2e-13	6	ortholog
M-GL_GSMH7-2522	GL50803_25296	86.2	5.2e-23	5	broken	C6_kinome
GL50581_975	GL50803_91451	69.2	6.9e-18	5	ortholog	C6_kinome
GL50581_2002	GL50803_42328	67.7	2e-17	5	ortholog	C6_kinome
GL50581_2713	GL50803_16765	65	1.3e-16	5	ortholog	C6_kinome
GL50581_4527	GL50803_113553	62.4	7.6e-16	5	ortholog	C6_kinome
GL50581_3887	GL50803_36783	30.6	2.8e-06	5	ortholog	C6_kinome
GL50581_285		73.9	2.7e-19	5	GSM_only	Kinase_HMM
GL50581_4240		59.8	4.5e-15	5	GSM_only	Kinase_HMM
GL50581_726		53.7	3.1e-13	5	GSM_only	Kinase_HMM
M-GL_GSMH7-5474	GL50803_6140	61	2e-15	5	broken
GL50581_6		95	1.2e-25	5	GSM_only
GL50581_2721		66.3	5.1e-17	5	GSM_only
GL50581_700	GL50803_14101	98.6	9.8e-27	5	ortholog
GL50581_4237	GL50803_6731	97.4	2.2e-26	5	ortholog
GL50581_2086	GL50803_8428	93.6	3.1e-25	5	ortholog
GL50581_3201	GL50803_8350	88.5	1.1e-23	5	ortholog
GL50581_1842	GL50803_17552	88.3	1.3e-23	5	ortholog
GL50581_657	GL50803_16534	79.4	6e-21	5	ortholog
GL50581_1841	GL50803_17551	73.6	3.2e-19	5	ortholog
GL50581_1813	GL50803_14433	73.1	4.8e-19	5	ortholog
M-GL_GSMH7-5696	GL50803_12240	71	1.9e-18	5	ortholog
GL50581_1052	GL50803_3957	66.3	5e-17	5	ortholog
GL50581_2051	GL50803_17023	65.5	8.8e-17	5	ortholog
GL50581_184	GL50803_15410	65.4	9.8e-17	5	ortholog
GL50581_4360	GL50803_8152	64	2.6e-16	5	ortholog
GL50581_914	GL50803_10605	60.8	2.3e-15	5	ortholog
GL50581_2325	GL50803_33807	60.7	2.5e-15	5	ortholog
GL50581_4120	GL50803_15329	59.9	4.3e-15	5	ortholog
GL50581_4395	GL50803_103810	59.9	4.3e-15	5	ortholog
GL50581_1782	GL50803_17562	59.7	5.2e-15	5	ortholog
GL50581_3367	GL50803_137716	58.6	1.1e-14	5	ortholog
GL50581_183	GL50803_15411	57	3.3e-14	5	ortholog
GL50581_1297	GL50803_13479	56.6	4.4e-14	5	ortholog
GL50581_4379	GL50803_15340	52.3	8.7e-13	5	ortholog
GL50581_1840	GL50803_14254	51.4	1.5e-12	5	ortholog
GL50581_4256	GL50803_15476	51.1	2e-12	5	ortholog
GL50581_2509	GL50803_7154	49.8	4.9e-12	5	ortholog
GL50581_422	GL50803_16745	49.6	5.6e-12	5	ortholog
GL50581_868	GL50803_9421	49.5	6e-12	5	ortholog
GL50581_1176	GL50803_3762	47.3	2.6e-11	5	ortholog
GL50581_2054	GL50803_8445	45.3	1.1e-10	5	ortholog
GL50581_777	GL50803_103783	44.5	1.9e-10	5	ortholog
GL50581_2434	GL50803_15030	42.8	6.3e-10	5	ortholog
GL50581_678	GL50803_14480	39.8	5e-09	5	ortholog
GL50581_2034	GL50803_16986	58.7	1e-14	4	ortholog	C6_kinome
GL50581_1509		63.6	3.3e-16	4	GSM_only	Kinase_HMM
M-GL_GSMH7-3572	GL50803_5142	44.3	2.2e-10	4	broken
GL50581_3001		69.3	6.5e-18	4	GSM_only
GL50581_417		64.7	1.6e-16	4	GSM_only
GL50581_2947		60.9	2.2e-15	4	GSM_only
GL50581_3257		51.6	1.4e-12	4	GSM_only
GL50581_1836		50.8	2.5e-12	4	GSM_only
GL50581_4168		32.8	6.5e-07	4	GSM_only
GL50581_1232	GL50803_93800	84.9	1.3e-22	4	ortholog
GL50581_1140	GL50803_7103	81.1	1.8e-21	4	ortholog
M-GL_GSMH7-5015	GL50803_14834	79	7.9e-21	4	ortholog
GL50581_152	GL50803_17285	76.9	3.3e-20	4	ortholog
GL50581_2785	GL50803_14044	76.4	4.6e-20	4	ortholog
M-GL_GSMH7-7335	GL50803_3546	64	2.5e-16	4	ortholog
GL50581_3647	GL50803_14764	62.5	7.2e-16	4	ortholog
GL50581_1534	GL50803_15035	61.3	1.6e-15	4	ortholog
GL50581_2050	GL50803_8438	59.7	5e-15	4	ortholog
GL50581_4522	GL50803_14133	58.1	1.5e-14	4	ortholog
GL50581_906	GL50803_7021	57.3	2.6e-14	4	ortholog
GL50581_1261	GL50803_86821	57.3	2.7e-14	4	ortholog
GL50581_3006	GL50803_5171	56.9	3.5e-14	4	ortholog
GL50581_3187	GL50803_101450	54.2	2.2e-13	4	ortholog
GL50581_1877	GL50803_15587	52.5	7.5e-13	4	ortholog
GL50581_3032	GL50803_11390	51.1	1.9e-12	4	ortholog
GL50581_4349	GL50803_4767	50.9	2.3e-12	4	ortholog
GL50581_4104	GL50803_14741	49.9	4.3e-12	4	ortholog
GL50581_1852	GL50803_11714	48.1	1.5e-11	4	ortholog
GL50581_1236	GL50803_22003	47.4	2.5e-11	4	ortholog
GL50581_451	GL50803_5489	46.8	3.9e-11	4	ortholog
GL50581_2233	GL50803_13427	46.3	5.6e-11	4	ortholog
GL50581_4125	GL50803_13215	45.9	7.2e-11	4	ortholog
GL50581_4218	GL50803_14238	45.3	1.1e-10	4	ortholog
M-GL_GSMH7-463	GL50803_8850	45.1	1.2e-10	4	ortholog
GL50581_4143	GL50803_8388	39.7	5.2e-09	4	ortholog
GL50581_653	GL50803_2779	35.1	1.3e-07	4	ortholog
GL50581_2247	GL50803_4320	34.3	2.2e-07	4	ortholog
GL50581_1333	GL50803_15958	78.3	1.2e-20	3	broken	C6_kinome
GL50581_1334	GL50803_15958	48.7	1e-11	3	broken	C6_kinome
M-GL_GSMH7-682	GL50803_15232	35.9	7.4e-08	3	broken	C6_kinome
M-GL_GSMH7-6087	GL50803_15232	34.7	1.7e-07	3	broken	C6_kinome
GL50581_1643	GL50803_137706	53.4	4e-13	3	ortholog	C6_kinome
GL50581_966	GL50803_16889	48	1.7e-11	3	ortholog	C6_kinome
GL50581_4117		35.1	1.2e-07	3	GSM_only	Kinase_HMM
M-GL_GSMH7-2392	GL50803_6140	37.8	1.9e-08	3	broken
GL50581_1258		67.2	2.8e-17	3	GSM_only
GL50581_1596		61.4	1.6e-15	3	GSM_only
GL50581_3685		42	1e-09	3	GSM_only
GL50581_2482		25.8	7.9e-05	3	GSM_only
GL50581_1031		24.1	0.00027	3	GSM_only
GL50581_522	GL50803_6691	70.3	3.2e-18	3	ortholog
GL50581_579	GL50803_6259	68.8	8.9e-18	3	ortholog
GL50581_2593	GL50803_14681	67.5	2.2e-17	3	ortholog
GL50581_3555	GL50803_6035	63.8	3e-16	3	ortholog
GL50581_1017	GL50803_2483	61.1	1.9e-15	3	ortholog
GL50581_4392	GL50803_103807	58	1.6e-14	3	ortholog
GL50581_1030	GL50803_13223	54.2	2.3e-13	3	ortholog
GL50581_2213	GL50803_15464	50.2	3.6e-12	3	ortholog
GL50581_1053	GL50803_112557	49.5	6e-12	3	ortholog
GL50581_2973	GL50803_7414	48.3	1.4e-11	3	ortholog
GL50581_2109	GL50803_16355	47.9	1.8e-11	3	ortholog
GL50581_2478	GL50803_17152	47.4	2.5e-11	3	ortholog
GL50581_1178	GL50803_13438	45.4	9.9e-11	3	ortholog
GL50581_2237	GL50803_23235	44	2.7e-10	3	ortholog
GL50581_2963	GL50803_5999	43.7	3.3e-10	3	ortholog
GL50581_3103	GL50803_9802	42	1e-09	3	ortholog
GL50581_439	GL50803_33660	41.7	1.3e-09	3	ortholog
GL50581_1801	GL50803_7653	39.9	4.6e-09	3	ortholog
GL50581_3456	GL50803_6920	39.6	5.7e-09	3	ortholog
GL50581_2632	GL50803_13982	39.2	7.2e-09	3	ortholog
GL50581_1158	GL50803_101168	38.7	1.1e-08	3	ortholog
GL50581_304	GL50803_113603	36.9	3.6e-08	3	ortholog
GL50581_2862	GL50803_14745	35.9	7.1e-08	3	ortholog
GL50581_3588	GL50803_7710	35.7	8.4e-08	3	ortholog
GL50581_859	GL50803_24123	35	1.4e-07	3	ortholog
GL50581_1848	GL50803_11720	34.8	1.5e-07	3	ortholog
GL50581_702	GL50803_14100	34.8	1.6e-07	3	ortholog
GL50581_3871	GL50803_9515	34	2.7e-07	3	ortholog
GL50581_846	GL50803_17421	33	5.6e-07	3	ortholog
GL50581_2598	GL50803_86855	32.9	5.8e-07	3	ortholog
GL50581_825	GL50803_5806	32.2	9.7e-07	3	ortholog
GL50581_4265	GL50803_40390	31.2	1.9e-06	3	ortholog
GL50581_1002	GL50803_7514	30.1	4.1e-06	3	ortholog
GL50581_4469	GL50803_10573	29.8	4.9e-06	3	ortholog
GL50581_2264	GL50803_8856	29.7	5.3e-06	3	ortholog
GL50581_225	GL50803_27836	28.5	1.2e-05	3	ortholog
GL50581_2119	GL50803_24807	27.8	2e-05	3	ortholog
GL50581_186	GL50803_13766	26.9	3.9e-05	3	ortholog
GL50581_2363	GL50803_14863	26.6	4.5e-05	3	ortholog
GL50581_4378	GL50803_11107	23.7	0.00034	3	ortholog
GL50581_1284	GL50803_14800	22.8	0.00063	3	ortholog
GL50581_1341	GL50803_9030	22.7	0.00071	3	ortholog
GL50581_341	GL50803_10950	21.6	0.0015	3	ortholog
GL50581_1532	GL50803_16826	42.4	7.9e-10	2	ortholog	C6_kinome
GL50581_1120	GL50803_24400	35.1	1.3e-07	2	ortholog	C6_kinome
GL50581_775		43.4	4e-10	2	GSM_only
GL50581_2386		30.6	2.9e-06	2	GSM_only
GL50581_151		27.1	3.3e-05	2	GSM_only
GL50581_2864		23.2	0.0005	2	GSM_only
GL50581_4210		22.3	0.00088	2	GSM_only
GL50581_2597	GL50803_32911	45.3	1.1e-10	2	ortholog
GL50581_3799	GL50803_4368	40.5	3e-09	2	ortholog
GL50581_2137	GL50803_6344	33.5	3.9e-07	2	ortholog
GL50581_3142	GL50803_113284	33.3	4.3e-07	2	ortholog
GL50581_4384	GL50803_11099	32	1.1e-06	2	ortholog
GL50581_1574	GL50803_17096	29.7	5.3e-06	2	ortholog
GL50581_447	GL50803_6542	27.9	1.9e-05	1	ortholog
