# Supplementary material for: Draft Genome Sequencing of Giardia intestinalis Assemblage B Isolate GS: Is Human Giardiasis Caused by Two Different Species?
Source: PLoS Pathog. 2009 Aug 21;5(8):e1000560. doi: 10.1371/journal.ppat.1000560 (PMC2723961; doi:10.1371/journal.ppat.1000560)
Supplement: Text S2 — Oligonucleotides used to connect GS contigs, amplify truncated ORFs and sequence different regions of the genome. (0.06 MB XLS) [file ppat.1000560.s012.xls]

## Sheet: Synteny breaks
Name	Sequence
Contig197-F1	GGTGATAGCGCTCTTGAATCTCCTAG
Contig197-R1	CGTTTGTTACAGCAATCGTTTAATCATTC
Contig197-R2	CTATGAAGCAGGGATATGCAAAGATAATG
Contig191-F1	CCAGACAGATGATCCGCGACAC
Contig191-R1	GTAGGCACAAGTACCTGCTCATAGTC				Primers used in GS/M genome synteny break verification
Contig169-F1	GTCTTGCGTTTGACACTGCGAAC
Contig169-F2	CAGATATGCAGACCAAGAACTGTACTTC
Contig169-R1	GTAATGGAGCTGGCTTGGGTCAATAG
Contig135-F1	GTTGACTACGGTCTATTCGGATATACTGG
Contig135-R1	CGTAAGCCCACACATATAGTTAAGCAGC
Contig237-F1	GAGACTCATCACTCTCCTACCATTCAAC
Contig237-R1	GAGGAGTCAGACCTGCACGTG
Contig80-F1	GCTTCAAAGTCCTGAAACGTCTGAC
Contig80-R1	CTCATATTGCACAACTCTGCATCAG
Contig249-F1	GTCACGAGCTTCCCTTTCATAGAC
Contig249-R1	GCTTGTCTTCATTCAGGATACCGATG
Contig249-F2	CATCTCTAACGATGGACGAGCGTAC
Contig249-R2	GCTGAGCGGTCAGCTTCTAATGAC
Contig249-F3	GCAGCACTTGAATCAAGCGGTTG
Contig249-R3	GAGAAGAAATTTGCAATTGCAGAGCTGC
Contig288-F1	CTCTTCACCTCTTCAGATCTCAGGATC
Contig288-R1	GCTTAATAGAGAATAACATCCAGCGCAG
Contig83-F1	GTGTAACAGACTGCACCACATGTG
Contig83-R1	CAATCTCTCCAAAACAGGAGCATCC
Contig11-F1	GAGGCTTTCTTTGCCGTCGAAG
Contig11-R1	CAGCCAAGCAAACCATTCAGCAG
Contig211-F1	CCTCAATGGAGTTCAAAGGCAGC
Contig211-R1	CATCAGACGGTAAACAGCGGTAG
Contig2-F1	CATATGTACACGAAGGCAGGGATG
Contig2-R1	GTCTTCGTCGACTGCGCATGC
Contig2-F2	CTCTTCGACAAGTCGCGCAAG
Contig2-R2	CAACAAATGGGTCGGCAAATGC
Contig138-F1	GCTTGCTCTTAGCCTATCAATGAG
Contig138-R1	CACCATGCTGACCACTGAACAG
Contig286-F1	CTGTTCTGTGACGTCGTCCAC
Contig286-R1	GAGAATTCCGACGCGAGTAATGG
Contig110-F1	GACTTGTGATGGTGGAAGCTTGTG
Contig110-R1	GATCATTGAACTTTACGAGGCATGTG
Contig69-F1	GGACGGTTATTTAGAGCGTTCATTTGG
Contig69-R1	CACTTATACAGGGAGGAGTTCTACTC
Contig556-F1	GACCGACTACTTGGAAAGAGATAAGTATG
Contig556-R1	CAGTCAGTGAAGCAATCGCCTTC
Contig144-F1	CAATGGTCACCACAACAGCCAG
Contig144-R2	CACAATATTCAGGCTGACCTGC
Contig474-F1	CTTAGCATGCAAAAGCAAGATATAGC
Contig474-R1	CCATAGCAGCGACTTCAGAGTATATTG
Contig455-F1	GTCCACAGCCATCTATCTCTTGG
Contig455-R1	GAAGACACGTTACATTGCTTGACTG
Contig474-F2	GCAAAGGCTGTGATACTCATGTATTG
Contig474-R2	CCAAGTTAGTATATGCTGCCGACC
Contig71-F1	CAAACAGAGAACTACTCTGGCTCTG
Contig71-R1	GTGGATTGGAAAACAAAACAGAAGCTAAG
Contig215-R1	GTTCTTATGTGCAGGCGCCTTGTC
Contig244-F1	CAAATTCTCGTTATTGACCATGGGAAACG
Contig244-R1	GAGCGTGCTGCTGAAGACAGTAG
Contig467-F1	CAGATGCAGACAAGGATGGAGTTATC
Contig467-R1	GTGTCACCACTTGACAACAGTCTG
Contig326-F1	CACACAGCCATAGCACTCATAACAAC
Contig326-R1	GCAGAAACACTTCGCGTCATACTC
Contig445-F1	GACATCCTATGGCCAGACCTGAC
Contig445-R1	CGATAGCGAGTACTGTATTGAAATAAGTGG
Contig621-F1	GAGCGTGTGTTTCTGCCAGTACTG
Contig621-R1	GTGTCAAAAACCAGCAAAAGCTAAAGTC
Contig42-F1	CTTCATATTTTACTCTGCGGAGCGATC
Contig42-R1	GTGTGTACCTGCGTTCCTCCCTG
Contig42-F2	GACATTTCCATCAGCACCTCCAG
Contig42-R2	GAGTGGGTGATAATGGAATGCCGTG
Contig159-F1	GTCCCTATGGACACAAAGACAAAG
Contig159-R1	GATGACATTTCCTGCTCCTGGAATAC
Contig245-F1	CTTGCTAAAGTGCAACCCCTTTACATG
Contig245-R1	CAGTTTTCTCTGAAGGTAAATTGGCATTC
Contig118-F1	CTATCCCTGACGCAAGAAAAAGCTG
Contig118-R1	GAAGCTCCACATATCAGCTGCAG
Contig113-F1	GACTTCGTCCCTCATATTGTTCAGTG
Contig113-R1	GACTACAACCGCATCTACGCAC
Contig235-F1	CTCCGCAGATAGACGTCCATTGTC
Contig235-R1	GAACACCGACTGGATAGCACTTCAG
Contig54-F1	GTGCATGGTGAGCATTTTCCTAACTC
Contig54-R1	CAAACTTCCGCAAGTCTCTTGCTG
C202F	GGTGAGAAGCTTCACTAGG
C202R1	CAGGCACAGCTCTTGATATTGC
C202R2	CTCTGCATCGGTCAAGGCC
C435F	CGCAACCATCACGCGCGC
C435R	CAATTGCTAAGTTATCTAGCC
C193FNDK	CTGTAACGAGTGACATCCAT
C193R21.1	GACATCATCTCTTCATCTTTG
C193AATr	ATTGGCTGGCGATGATTATG
C196 R	GGAACAGCATTGACCAGG
PEROXIF	CGAGGTCGACGTCGTCAC
C592F	CTGCACAAGTGATGTAGCC
C639R	CACGCAGGATTCGAATAC

## Sheet: Fragmented genes
Name	Sequence
F102248-F	CAGCAAACGGTCAACGAAGCAG
F102248-R	GTTCTACCTCTTCGTGTAAGTTGCG
F16658-F	GTACTGTTTAGCCTCCAGAAATGC
F16658-R	CAGAGTATCTTCAGGATAGCGAAGAAC
F17579-F	CTGGCTCAGGTTGCGTCCATC						Primers used for verification of frame-shifted or otherwise fragmented genes
F17579-R	GTCTACTCAAGAGGAGCGTGCG
F103818-F	CGGCATCAAGCCCTGAACATTG
F103818-R	CTACAACCGTTCCTTGCTACCTTG
F17231-F	CAACGCAGTGTCGTATTGCTAATGATAG
F17231-F2	CTATCATTAGCAATACGACACTGCGTTG
F17231-R	GACAATCTGGAGGGAATGCATCAG
F14607-F	GATGCGACCAAACTCTGCTAATTCC
F14607-R	CCTCATCAGGTAGTTCTCGGTCAG
F15148-F	CAGCCTGCCCTACTAAACGCAG
F15148-R	CCACTTGAGACAGGCCTTCTTG
F103713-F	CTGAGGACAAGCTCCCTCGC
F103713-R	GATGTCCAACGAGTATACAACGATGC
F25296-F	CAGTGGCTGCAGAGGCATTATC
F25296-R	CAGCTACCATCAGACTAGACACATTG
F16690-F	CACATCCTCGACACGTGGTACTC
F16690-R	CTATTCTCGCCTCCGAACACCTC
F15604-F	CAAGCTGAAGCTCGATATCATCCTC
F15604-R	CAACAGCGAGTCCCTAGCATCAG
F6625-F	CACTTTTCGCCACGAGGCTC
F6625-R	CGACACATGAAAGGATTCGTACC
F14895-F	GTCCCTGACGTGAATAGAAGTACG
F14895-R	GTAAGCGAACATCTCAGTTGCTTG
F15451-F	CAGAGTATGGAAGGTAGTCGCAAG
F15451-R	GTAGCTTCCAATGCAAGACAAGAG
F8944-F	CAAGCAGATCGTTATCCGCACTC
F8944-R	CACTCTGGGAAGTCTACTATAGCAGAG
F3493-F	CAGACTCATCACAAGCTGTCTCTAG
F3493-R	CTATCCAGACCTGAAGCAGCAATAC
F15063-F	CAGGTGGAAGAGCTCAATCAGC
F15063-R	CGTAGTGGAACCATCTACGAGTTAG
F16774-F	GAGAAGCGTCGGCTTATGTTTGAG
F16774-R	CAGCTGGTACTTGCGCAGTAC
F24734-F	CGTCTATGGGCGACCGATCTG
F24734-R	GTATGCCTCACAGAGTTGCAGTG
F114885-F	GCAGCTATTCATACGGTCATCAATCTC
F114885-R	CACGGCAGTCATGTCTAGAGAC
F95064-F	GCATCCAGTGTTTCATTAAGAATGCTC
F95064-R	CAGTGTATCGAGAGCATCATTGCAC
F137755-F	GGAGGTCCAGGTCAACCGAATG
F137755-R	CACTTACCAGTCTCGAGGCCTC
F16194-F	CCTCAGCTCCTTCCATCTGCTAG
F16194-R	CGAGGGTGGTGTAATTGAATGTGG
F32658-F	GTCATTCTGCAGGCTCTTCTTCGAG
F32658-R	CAACAGCAGCAACGACCATACG
F10217-F	GTGCCTGCTATAATGCAGATGCTC
F10217-R	GTGTGCAACATTTACTTCTTCAGTGTC
234Link1866	CATGAGGCCTGTCATTCCGGTTG
F15112-F	CGTGCAGATACATCTGCACCATTG
F15112-R	CAGTAGTTCTACGTCTTGAGCAGCAG
F42285-F	CTGACACCATAGCATCCTATGAGACTG
F42285-R	GATAACCTTGGTGTCATAGAGCTGTAC
F113143-F	CTGTCCGTATTGTGCACGACC
F113143-R	GAGAAGAGATGAATGAAGATAGCTCCAG
F94440-F	CTCGACAACGCGTTGTACCATG
F94440-R	CTGTTCGAGGCGAATGATCTCTC
F14651-F	CTCTGCTGCCTCCATCAAACTG
F14651-R	CCTTGTAGCAGTCGCTGTTCTTG
F8850-F	GATTGATGCAAGAGCGCATTCTC
F8850-R	CACGTGAATTCGACAAGTATGCATC
F12828-F	GTCTACTGCATACTCGTCTAGACG
F12828-F2	CGTCTAGACGAGTATGCAGTAGAC
F12828-R	GATCAACAAAGTAATGACGCATCTTCTG
F92095-F	GTCCGTTATCCAAGATGCAAGC
F92095-R	GTATGTCTCACTAAGGCGATTGATACG
F11131-F	GCAGCTCCTCTTGTCCTGTAAGG
F11131-R	CATAACAGTACAGCGTTCCATCAGC
F23699-F	GACGGGTACATCTGGACACTG
F23699-R	GTTCATACACGATGCCCCACG
F15232-F	GCAAATGCAAAGCGGAGCACTAC
F15232-R	CATCTAGCTGGCGTGTTAGTTCG
F16750-F	GAAGATTTGGGTCCATCCCAACC
F16750-R	GTTCTGTGATTGTTGATCACAGCTC
F9492-F	GTTCTGCAGATCAGAGCCATTGG
F9492-R	GAAGATGAACTGACGCAGAAGGAG
F93736-F	GCTGTGAGTCATTTAGAGGAGGAATTAG
F93736-R	GATAGTTTCCCATCTGCTTCCCGTG
F17327-F	GTCATCTCTATAGCCACCGACGTC
F17327-R	GAGGCTTCTTACAGACAAGATGCATG
F15958-F	CTTGAGCTGCTCATGAGATGTC
F15958-R	GACAATGAAACACAGACAAGCCAG
F137750-F	CTGCGACAGAAGTGCATGGAAC
F137750-R	CTCCTGAAGACGACTCTTGGCATC
F3546-F	GACATGCTTTGACAGACGGAC
F3546-R	CGTACTTGGCCAGAAGAGCAAC
F4590-F	CTACCGTCTTCATGGGGATCG
F4590-R	CACGAACATGTCTGGTGGTGC
F16862-F	CACGCAGGTGTAATGTTGTGATGTAC
F16862-R	CGTGCCCTTACAGCAGCCTATAATTC
F4246-F	GACAGGATGGATCGTGCTGTAG
F4246-R	CTATGAAATGTGGTACTCCGTATGTGC
F102890A-F	GTAAAGGTAGCATTCTTCCGCGAG
F102890A-R	CAAGCCATATTTAGCAGTGAGTTCATG
F6918-F	GACTACCTTCTAACACATCCTCCTACAG
F6918-R	CAACATGACCCGATAAATCAAGGAC
F6140-F	GCTTCACAAGAAGCCGTGCAATG
F6140-R	GCAAAGTATGAAGCAAGCATGAAGAC
F4883-F	GATATGACCAAGAAGCTCACCAGAAC
F4883-R	GATGTGGAGAATAAAGCTCAGTGAAGAG
F10538-F	GTTTACGCCAGACACATTTGAAATG
F10538-R	CTAGACTTTCGCAACGTTTCCATC
F7373-F	GACATTGCAGAAGCTGTCGCTG
F7373-R	CCAAGGACTGCTGCCAACATTAG
F17351-F	GTCGCCTGCTCGAGCGTCTG
F17351-R	GTCGCTCCGGACGTCCTTCTCG
F91324-F	GACCAGCTTGCGACAGATTGTTG
F91324-R	GATGGCTCAAGGAGCATGTGTTC
F39843-F	CAGCAAAGCAGCGCTCATTCTC
F39843-R	GTGTCCTGGTTGATCATGACACAG
F112978-F	CATCTTACGCACTCTCAGAGCATAC
F112978-R	CTGAGATGCGGATGGCTGTG
F14584-F	GTGTCACCGGATAATTGTTTTCCTG
F14584-R	GAGGCAGAGAATGCTCCACATATG
F17325-F	CACCTCCACTGGATCATGACAC
F17325-R	GTAGAATCCTTAACCTTTGGGTTGCATC
F17328-F	CACGGTACAGAATTGCGATACCTAC
F17328-R	CAGTAGGGTCGAGAGCAGAAGC
F13452-F	GAGATGATAGAGGACAGGACAGAGC
F13452-R	GAGCCAAGATGGGAAGCATGTAATG
F8556-F	CAGGCAGGAATGACAGATGAAATAGG
F8556-R	GTAGCTTCCCCTCGCACAAATATC
F32741-F	CACCGCCTCTTTCTTTGATGTGC
F32741-R	CATCTTCCACTTCGTAGTATACACCGTC
F8745-F	GAGGTGCCATCGAAAGCAATAC
F8745-R	GAGCTTCCAACAGTTGTCTCTCAG
F92664-F	GAACAACTACGTCGTCTCGGTCG
F92664-F2	CTCGACGGGTCTCGCGTAC
F92664-R	CTGAGCGACGTCGTCCCGATC
F92664-R2	CTCTTCCAATCTTCGCTGCACAG
F9948-F	GTCCTCGTGCCTCAAATAGTCAG
F9948-R	TCTCCAGAAGATCTTAGCTTTATTCCTAG
F102890B-F	CTACTGAGCGTGTTTGGTGCCTC
F113480-F	GAGCGCCTTCTCTGCGAATGCATTG
F113480-R	GACAAGTATGTTCAGGGCCTGCTCAG
F113480-F2	CTGATCTCGGTCGCGGAGTC
F113480-R2	GCAACCATAACCAGAACCATCAC

## Sheet: Contig joining
Name	Sequence
SP1-58J312-F	CACAAAGTGGCTTCTTGTCTCG
SP1-58J312-R	GCAGCCAAGTCCTTACTTGGTC
SP1-312J370-F	GCCCGCACTCGTAAAGAACTC
SP1-312J370-R	GTCGGCCATCATCTCACACTC						Primers used for joining of contigs into supercontigs
SP1-370J616-F	GTTAGTGTGACACAGAGTCGTGTC
SP1-370J616-R	GCCTTGCATCGACATTATTGATGG
SP1-616J100-F	GCATCACAGGATGTATGGTTTCGAC
SP1-616J100-R	GAAGATGGTTGCAGCAGAGCG
SP1-100J464-F	GGATACTTCCGGTCTATTTGAGGC
SP1-100J464-R	GAAGCTTCAAGGCGAGGTTCG
SP1-464J82-F	GACCATCACCTTCCTGAGCTCG
SP1-464J82-R	GCGTTAGATGCGAAGATGGTTATGG
S7-193J461-F	GACCACCTTGGTGGATGTCTG
S7-193J461-R	GAAGCTAGGCGAGTGACAGGTAC
S7-638J193-F	GTGCTTGTATGTGATAGGGCTCAG
S7-638J193-R	CATCCGACAACCTAGGAAGCAC
S7-42J638-F	CATCATTCGCCGCCGAGTAAACTG
S7-42J638-R	GTACATGTCTTGCACCCAAGAATG
S7-136J42-F	CACCGCTTGTAGAAGCCCATATTAC
S7-136J42-R	GATGTAACTCAAGCACCAGGGAG
S7-457J136-F	CAGGTGCACCAGTAACCAATATAC
S7-457J136-R	CGTGGGCTTTATTGGAATCGTG
S7-288J457-F	CTCCATCATCTGGGTCTTGCATG
S7-288J457-R	GATGACCTTCCTGAATCAGCAGC
S7-190J288-F	GATTGAGGGTGCGATCAGAGC
S7-190J288-R	CATGAGAGAGAGAAATCACTGTCAC
S7-318J190-F	CACAATGTTCGAGGCAATTATCCTAG
S7-318J190-R	CTGCTATGATTAGATAGTGTTGGGTC
S7-594J318-F	GTCAAGGTGCTTCTTGGCTGAAG
S7-594J318-R	CATCGCAAGAAGTGTCACCGAC
S7-751J594-F	GATGGGACAACAACGTGTGTGGAG
S7-751J594-R	GAGCTCTATCGATTGCTCTTGTAGCATG
S7-239J751-F	GATACCCAGACGAGCTGACAGGAG
S7-239J751-R	GATAAGGCGAGCAGAGCTCTGC
S7-296J239-F	CTGCTGGCATCCAGTATCTGATTAC
S7-296J239-R	TGGCTCCAGAGCTGTATCGAAG
S6-578J118-F	GGTTCAGCAATTTCATACGCGTGA
S6-578J118-R	CAAGGAGATTGAGGACGAGGATG
S6-118J5-F1	GCAGCCTGCTCTAGAAGAAGTG
S6-118J5-F2	CTCCACGTACGCTATCTTATCCATTG
S6-118J5-R	GCAGGCAATATTCGCAACAACTAG
S6-5J316-F	GAATCTTGATGATGTCTGTCTCTCGAC
S6-5J316-R	CTTAACAGACTGCAATTGCGTACTATC
S8-277J674-F	CTGCAGATGACGCAGAGTCATG
S8-277J674-R	CTAAATTCAGTTCGGTGCTAGGCAC
S8-258J277-F	GAGGTGTAGCCGATTGCCAG
S8-258J277-R	GATGCGTGCACGTGAGTCAG
S8-80J258-F	CTCCGCCAAAGAACATCTTAGGTC
S8-80J258-R	CACGATATGGGCAACAATAAGATCAG
S1-755J207-F	GAATCCATATCAAGGTCCCCAGAGG
S1-755J207-R	CAGGACGGAGTCAAACACTTCTTG
S1-207J222-F	CTACAAAGAAGCCCAACGCTGAC
S1-207J222-R	GGATGCAGAGGTTATGTGAAACACTG
S1-222J204-F	GGATGATAATGCAGCGCTATTAGTTGC
S1-222J204-R	GTTCACCAACAACAGCCCTTGTC
S1-204J429-F	CACTTAAGGATAGGGTAGTACAGCTCC
S1-204J429-R	CTCTGCCTTAATGCCTTCATAAACG
S1-429J584-F	GCAGCGCTATAACACATACGTATCTTG
S1-429J584-R	GTGGACTGCGTCTCTATATTAAGAACC
S1-584J395-F	CTAGTCCATACGTGCGCAAGTTC
S1-584J395-R	GAAGGCCGTGTGGAAATGGTC
S2-492J427-F	GCTTCTTCAACTCCAGTGATGC
S2-492J427-R	CTCCTCGATCTCAAACGATTTCGTC
S2-427J97-F	GTCTCGAGGCCGAGGTGTG
S2-427J97-R	CTGTTTCATCGCGAAGTCCAAGATC
S2-97J484-F	GAACAGAGTATGATCCTCGATTGGTC
S2-97J484-R	GTTGGGAAGCTCCAACTGGTTAGTG
S2-484J249-F	GTGGCTTCATCAATGATTGAAATCG
S2-484J249-F	CACAGATATCGACGGTGCTATATCAAC
SG1-26J55-F	CCACCGAGAGTGTCACTGAAG
SG1-26J55-R	GTCTTCTTGCTGCTATTTACCCTCC
SG1-55J347-F	GAAGCAGGTATCACACGTGGTG
SG1-55J347-R	GCAGGATCCTCTGTAAAAGGACC
SG1-347J264-F	CCTACGCTTGAGCTCTCTTCCTC
SG1-347J264-R	GAACTTCTTGCAAATCTGCCCCAG
SG1-264J7-F	CAGGGCTGCTCACTTAACACAC
SG1-264J7-R	CACAATGCAGAGAGGTAGGAGTAG
SG1-7J179-F	GCTACTGAGCCTTCTTGTCTCCAG
SG1-7J179-R	CCAAGGAGCCGTCTGATAGTAAG
SG2-36J83b-F	CAAGGCCATCAAGGCGATGATC
SG2-36J83b-R	CCGAGCATTTTCTGCTATGAAGTC
SP2-154-176-F	CTGAGAATCAGTGGTAACCACATTG
SP2-154-176-R	CGCAAAGACTAGTATGAGGCTGG
SP2-176-309-F	CGAGTGTCCCTCTGATCCAATG
SP2-176-309-R	GAAAGGATGCTCCATGGAAACC
S10-554J186-F	GACTTACCGACATGACAGCTGAG
S10-554J186-R	GGACATAAGCAACGAAAGCAACG
S10-186J77-F	GATGATAGTGGTACTGCGTCTGC
S10-186J77-R	GTATAGTTGGCCCTGCAATCCTG
S10-77J326-F	GCTTACGTTGAGCCAGAAGTATTG
S10-77J326-R	CAAGTATGTTTGGCATTTCGGTCAG
S3-405J244-F	CATCCCGGATCGCACTGAAGAC
S3-405J244-R	CTCACCTACCAACATCTGATAGCTC
S3-244J556-F	CTTGAGCGAGACCGCAGCTATC
S3-244J556-R	CAAGCCTGTTCATAGTAGTGAATACCAC
S3-556J504-F	CACGGAAAGAGGAGTCGACATTGATC
S3-556J504-R	CAGTGCAAATGCAAACATTCGTGTAG
S4-19J113-F	GATCCTGGACAGGCTATTTGCAAG
S4-19J113-R	GCTCTGGATGGCTGACGATG
S4-113J633-F	GTGTCACTATATGCTGCGCACG
S4-113J633-R	CAACCAGACTCAAGCGACCATC
S4-633J498-F	GATCCTGCATCCATGTGGAGC
S4-633J498-R	GCTTCATGGTTCTTCTTCACTACG
S5-108J299-F	GAGGCTTTGTATGTCCTGCTGTG
S5-108J299-R1	CTCGAGGATTATCCTCATAGAGTCGTC
S5-108J299-R2	CTCTTGACCTTGACTGGTCGTC
S5-299J52-F	GGATGACATTCGAAATGGCAAACAG
S5-299J52-R	GCTTGATTAGTTGGTCCATCACATCTG
S5-52J63-F	GACACATTGCTCTGCTCATTGCAC
S5-52J63-R	GCTTGTACATGCTAGTGCTGCAG
SE-276J468-F	GGATTCATCTACAGGCTGTGCTG
SE-276J468-R	CACGAACGGTGAAGCTTCTCAAG
EP-435J281-F1	GCTCCAGAGAAGACTAGTCGAGATG
EP-435J281-F2	CAATAGTCTCCACTAAGCTCATCAGTTC
EP-435J281-R	CGTTGTGCTAAGATGCTAGCACCTAC

## Sheet: Contig2921
Name	Sequence (5'-3')
Contig888-Link-F	GTCGGGCTGATGAATGAGCTG
Copine4563-R	CTCGCTGGAGTTGTCACGCTC						Primers for verification and localization of the bacterial insertion in contig2921
Copine29490-R	CACACGGATGCAAAGGACTCAG
Copine8903-R	GGTCACAAGTAACTCATGGGCTAG
Copine15477-R	GGAAGCTAGGGGTAACTGGTAGAG
Contig888-F1	GCAGCGTCCCACTCTTCTATG
Contig888-R1	GACAGAGCTGGCAGTACTCGAG
Contig888-F2	GCTATGCATTAGAGGAGTCGCTAC
Contig888-R2	GCTATTACCGTCGGCTCGATAG

## Sheet: Alpha-1, -2 giardins and VSPH7
Name	Sequence
A5GSF	TTTGCGCACGCTGTGGCGCG
428F	CGTGCTCCACCACATAGC
A2R	GTCCTACTCCCCCTCACAGTC						Primers for resolving the Alpha-1 and -2 giardin issue.
A1R	CACTAAACACTCACTTCACACGCC						Primers for attempt to join VSPH7 fragments together
504F	CTTATTGACCACATGGCCC
968R	GAGGTCGAAGAGGTCAAGG
968F	CTTTGACGGCGACTGGCCC
C1112F	AATTGCCTAATAGCAAGCACTC
C1112R	CAGTTCACATGCAGAGCACCC
413R	CGAAAGCGCTGCGACATGAG
977F	GAGAGTCCTACCGAGCCTCATG
977R	CATGAGGCTCGGTAGGACTCTC
